# Supplementary material for: Challenges in Evaluating the Severity of Fibropapillomatosis: A Proposal for Objective Index and Score System for Green Sea Turtles (Chelonia mydas) in Brazil
Source: PLoS One. 2016 Dec 9;11(12):e0167632. doi: 10.1371/journal.pone.0167632 (PMC5147950; doi:10.1371/journal.pone.0167632)
Supplement: S1 File — (XLSX) [file pone.0167632.s001.xlsx]

## Sheet: Raw_data
Turtle ID	State	N(A)	N(B)	N(C)	N(D)	N(all)	TTA	FPI	FPS(SWA)	FPS(HWI)	FPS(SBJ)	Right eye (RE)				Left eye (LE)				Head (HE)				Neck (NE)				Carapace (CA)				Plastron (PL)				Right forelimb (RFL)				Left forelimb (LFL)				Right hindlimb (RHL)				Left hindlimb (LHL)
												A	B	C	D	A	B	C	D	A	B	C	D	A	B	C	D	A	B	C	D	A	B	C	D	A	B	C	D	A	B	C	D	A	B	C	D	A	B
T2	São Paulo	0	1	0	0	1		1	MILD	MILD		0	0	0	0	0	0	0	0	0	0	0	0	0	1	0	0	0	0	0	0	0	0	0	0	0	0	0	0	0	0	0	0	0	0	0	0	0	0
T4	São Paulo	49	1	0	0	50		5.9	MILD	MODERATE		0	0	0	0	0	0	0	0	0	0	0	0	4	0	0	0	0	0	0	0	2	0	0	0	23	0	0	0	6	0	0	0	7	1	0	0	7	0
T7	São Paulo	1	2	1	0	4		22.1	MILD	MODERATE		0	0	0	0	0	0	0	0	0	0	0	0	0	0	0	0	0	0	0	0	0	0	0	0	0	0	1	0	1	2	0	0	0	0	0	0	0	0
T8	São Paulo	11	38	0	0	49		39.1	MILD	MODERATE		1	0	0	0	1	0	0	0	0	0	0	0	0	2	0	0	0	0	0	0	0	5	0	0	2	8	0	0	6	8	0	0	0	7	0	0	1	7
T9	São Paulo	5	13	1	0	19		33.5	MILD	MODERATE		0	0	0	0	0	0	0	0	0	0	0	0	0	0	0	0	0	0	0	0	0	0	0	0	0	0	0	0	0	0	0	0	2	6	0	0	3	7
T10	São Paulo	15	35	6	0	56		156.5	SEVERE	SEVERE		1	0	0	0	0	1	0	0	1	1	0	0	0	7	0	0	0	0	0	0	1	6	0	0	5	6	2	0	4	5	1	0	2	4	1	0	1	5
T12	São Paulo	17	11	0	0	28		12.7	MILD	MODERATE		0	0	0	0	0	0	0	0	0	0	0	0	1	1	0	0	0	0	0	0	0	0	0	0	4	4	0	0	2	4	0	0	6	0	0	0	4	2
T15	São Paulo	8	15	1	0	24		35.8	MILD	MODERATE		0	0	0	0	1	0	0	0	0	0	0	0	0	0	0	0	0	0	0	0	0	1	0	0	2	1	0	0	0	0	0	0	2	6	0	0	3	7
T19	São Paulo	11	26	0	0	37		27.1	MILD	MODERATE	MODERATE	0	0	0	0	0	0	0	0	0	0	0	0	1	4	0	0	0	2	0	0	1	1	0	0	4	13	0	0	3	1	0	0	1	3	0	0	1	2
T20	São Paulo	2	2	0	0	4		2.2	MILD	MILD		1	0	0	0	1	1	0	0	0	0	0	0	0	1	0	0	0	0	0	0	0	0	0	0	0	0	0	0	0	0	0	0	0	0	0	0	0	0
T21	São Paulo	5	3	0	0	8		3.5	MILD	MILD		0	0	0	0	0	0	0	0	0	0	0	0	0	0	0	0	0	0	0	0	0	0	0	0	3	1	0	0	1	2	0	0	0	0	0	0	1	0
T22	São Paulo	8	24	1	0	33		44.8	MODERATE	MODERATE		2	0	0	0	3	0	0	0	0	0	0	0	1	3	0	0	0	0	0	0	0	0	0	0	0	8	0	0	0	5	0	0	1	5	0	0	1	3
T25	São Paulo	0	2	0	0	2		2	MILD	MILD		0	0	0	0	0	0	0	0	0	0	0	0	0	0	0	0	0	0	0	0	0	0	0	0	0	0	0	0	0	0	0	0	0	0	0	0	0	2
T26	São Paulo	17	25	0	0	42		26.7	MILD	MODERATE		0	2	0	0	1	1	0	0	0	0	0	0	2	3	0	0	0	0	0	0	1	2	0	0	5	5	0	0	4	6	0	0	2	3	0	0	2	2
T27	São Paulo	32	17	0	0	49		20.2	MILD	MODERATE		0	0	0	0	0	0	0	0	0	0	0	0	0	0	0	0	0	0	0	0	0	0	0	0	15	3	0	0	10	6	0	0	5	5	0	0	2	3
T35	São Paulo	0	1	0	0	1		1	MILD	MILD		0	0	0	0	0	0	0	0	0	0	0	0	0	0	0	0	0	0	0	0	0	0	0	0	0	0	0	0	0	1	0	0	0	0	0	0	0	0
T39	São Paulo	4	11	0	2	17		91.4	MODERATE	SEVERE	SEVERE	0	0	0	0	0	0	0	0	0	0	0	0	0	0	0	0	0	0	0	0	0	0	0	0	0	4	0	1	1	5	0	1	2	1	0	0	1	1
T40	São Paulo	8	20	11	2	41		320.8	SEVERE	SEVERE	SEVERE	1	1	0	0	0	2	0	0	0	0	0	0	0	3	2	0	0	1	0	0	2	2	2	0	0	5	3	0	2	4	0	0	2	0	4	1	1	2
T52	São Paulo	0	1	0	0	1		1	MILD	MILD		0	0	0	0	0	0	0	0	0	0	0	0	0	0	0	0	0	0	0	0	0	0	0	0	0	0	0	0	0	1	0	0	0	0	0	0	0	0
T53	São Paulo	3	11	13	0	27		271.3	SEVERE	SEVERE		1	1	0	0	1	1	0	0	0	0	0	0	0	0	3	0	0	0	0	0	1	2	2	0	0	4	5	0	0	2	2	0	0	0	0	0	0	1
T54	São Paulo	0	5	4	0	9		85	MODERATE	SEVERE		0	0	0	0	0	0	0	0	0	0	0	0	0	1	0	0	0	0	0	0	0	0	0	0	0	2	1	0	0	0	3	0	0	1	0	0	0	1
T55	São Paulo	3	16	8	0	27		176.3	SEVERE	SEVERE		0	1	0	0	1	1	0	0	0	0	0	0	0	3	1	0	0	0	0	0	0	0	0	0	1	6	6	0	1	5	1	0	0	0	0	0	0	0
T95	São Paulo	3	0	0	0	3		0.3	MILD	MILD		0	0	0	0	0	0	0	0	0	0	0	0	0	0	0	0	0	0	0	0	0	0	0	0	0	0	0	0	1	0	0	0	2	0	0	0	0	0
T96	São Paulo	26	31	2	0	59		73.6	MODERATE	MODERATE		1	0	0	0	2	0	0	0	0	0	0	0	1	2	1	0	0	0	0	0	0	0	0	0	10	8	1	0	4	16	0	0	7	0	0	0	0	0
T97	São Paulo	6	11	1	0	18		31.6	MILD	MODERATE		1	0	0	0	1	0	0	0	0	0	0	0	0	0	0	0	0	1	0	0	0	1	0	0	1	1	0	0	0	3	0	0	3	2	1	0	0	3
T98	São Paulo	2	7	0	0	9		7.2	MILD	MODERATE		0	0	0	0	0	0	0	0	0	0	0	0	1	1	0	0	0	0	0	0	1	1	0	0	0	3	0	0	0	2	0	0	0	0	0	0	0	0
T99	São Paulo	6	17	0	0	23		17.6	MILD	MODERATE		0	1	0	0	2	0	0	0	0	0	0	0	0	2	0	0	0	1	0	0	1	2	0	0	0	6	0	0	0	4	0	0	1	0	0	0	2	1
T100	São Paulo	2	16	2	0	20		56.2	MODERATE	MODERATE		0	0	0	0	0	0	0	0	1	0	0	0	0	0	0	0	0	0	0	0	0	3	0	0	0	7	1	0	1	6	1	0	0	0	0	0	0	0
T101	São Paulo	12	27	4	1	44		148.2	SEVERE	SEVERE		2	0	0	0	1	0	0	0	0	0	0	0	2	4	0	0	1	0	0	0	0	2	0	0	1	0	0	0	1	5	0	0	2	7	1	0	2	9
T102	São Paulo	3	24	3	0	30		84.3	MODERATE	MODERATE		1	1	0	0	1	1	0	0	0	0	0	0	0	2	0	0	0	0	0	0	0	1	0	0	0	3	1	0	0	9	0	0	0	3	1	0	0	4
T103	São Paulo	4	30	2	0	36		70.4	MODERATE	MODERATE		0	0	0	0	1	0	0	0	0	0	0	0	0	5	0	0	0	0	0	0	0	3	1	0	0	9	0	0	3	8	0	0	0	3	1	0	0	2
T107	São Paulo	6	6	0	0	12		6.6	MILD	MODERATE	MILD	0	0	0	0	0	0	0	0	0	0	0	0	1	0	0	0	0	1	0	0	0	0	0	0	1	3	0	0	2	1	0	0	2	1	0	0	0	0
T108	São Paulo	19	10	0	0	29		11.9	MILD	MODERATE		2	0	0	0	0	0	0	0	0	0	0	0	0	0	0	0	1	0	0	0	1	0	0	0	3	3	0	0	3	0	0	0	2	5	0	0	6	2
T120	São Paulo	46	14	0	0	60		18.6	MILD	MODERATE		2	0	0	0	2	0	0	0	0	0	0	0	0	0	0	0	0	0	0	0	1	0	0	0	16	8	0	0	8	1	0	0	9	4	0	0	8	1
T121	São Paulo	2	4	0	0	6		4.2	MILD	MILD		0	0	0	0	1	0	0	0	0	0	0	0	0	0	0	0	0	0	0	0	0	0	0	0	0	3	0	0	1	0	0	0	0	0	0	0	0	1
U7	São Paulo	9	11	14	0	34		291.9	SEVERE	SEVERE		2	0	0	0	1	0	0	0	0	0	0	0	0	1	1	0	0	0	0	0	0	0	0	0	2	0	5	0	2	4	0	0	0	1	2	0	1	4
U12	São Paulo	0	2	0	0	2		2	MILD	MILD		0	0	0	0	0	0	0	0	0	0	0	0	0	0	0	0	0	0	0	0	0	0	0	0	0	1	0	0	0	0	0	0	0	0	0	0	0	1
U18	São Paulo	24	8	0	0	32		10.4	MILD	MODERATE		0	0	0	0	0	0	0	0	0	0	0	0	5	0	0	0	0	0	0	0	0	0	0	0	4	2	0	0	4	3	0	0	4	1	0	0	5	2
T7 UBA_R	São Paulo	9	11	14	0	34		291.9	SEVERE	SEVERE	MODERATE	2	0	0	0	1	0	0	0	0	0	0	0	0	1	1	0	0	0	0	0	0	0	0	0	2	0	5	0	2	4	0	0	0	1	2	0	1	4
T12 UBA_R	São Paulo	69	5	0	0	74		11.9	MILD	MODERATE	MILD	0	0	0	0	0	0	0	0	0	0	0	0	0	0	0	0	0	0	0	0	0	0	0	0	8	1	0	0	18	3	0	0	18	0	0	0	20	1
T18 UBA_R	São Paulo	24	8	0	0	32		10.4	MILD	MODERATE	MILD	0	0	0	0	0	0	0	0	0	0	0	0	5	0	0	0	0	0	0	0	0	0	0	0	4	2	0	0	4	3	0	0	4	1	0	0	5	2
UBA 34 Necro	São Paulo	20	39	3	0	62		101	MODERATE	MODERATE	MODERATE	2	0	0	0	1	1	0	0	0	0	0	0	2	8	1	0	0	0	0	0	0	2	1	0	2	7	0	0	7	5	1	0	6	10	0	0	0	6
UBA 41	São Paulo	6	14	3	0	23		74.6	MODERATE	MODERATE	SEVERE	2	0	0	0	1	1	0	0	0	0	0	0	0	2	1	0	0	0	0	0	0	1	0	0	0	4	2	0	2	3	0	0	0	1	0	0	1	1
UBA 42	São Paulo	0	5	0	0	5		5	MILD	MILD	MILD	0	0	0	0	0	0	0	0	0	0	0	0	0	0	0	0	0	0	0	0	0	0	0	0	0	3	0	0	0	0	0	0	0	1	0	0	0	1
UBA 43	São Paulo	4	24	6	0	34		144.4	SEVERE	SEVERE	MODERATE	2	0	0	0	1	0	0	0	0	0	0	0	0	6	2	0	0	0	0	0	1	1	0	0	0	10	1	0	0	2	1	0	0	3	1	0	0	1
UBA 45	São Paulo	31	29	6	0	66		152.1	SEVERE	SEVERE	MODERATE	2	0	0	0	0	3	0	0	0	0	0	0	2	2	0	0	0	0	0	0	0	0	0	0	5	6	0	0	10	7	1	0	6	4	3	0	6	6
T1M	São Paulo	10	2	0	0	12	2.28	3	MILD	MODERATE		0	0	0	0	0	0	0	0	0	0	0	0	0	0	0	0	0	0	0	0	0	0	0	0	1	0	0	0	1	0	0	0	3	0	0	0	4	2
T2M	São Paulo	14	45	4	0	63	141.65	126.4	SEVERE	SEVERE		0	2	0	0	0	2	0	0	2	6	0	0	0	4	0	0	0	0	0	0	2	2	0	0	2	8	1	0	3	8	0	0	3	4	3	0	1	7
T6M	São Paulo	32	48	4	0	84	148.5	131.2	SEVERE	SEVERE		2	0	0	0	2	0	0	0	0	0	0	0	5	5	0	0	1	7	0	0	5	3	1	0	8	9	0	0	3	19	1	0	2	2	1	0	0	3
T9M	São Paulo	5	12	6	0	23	172.49	132.5	SEVERE	SEVERE		0	1	0	0	0	1	0	0	0	0	0	0	1	3	2	0	0	0	1	0	1	0	0	0	3	5	2	0	0	2	1	0	0	0	0	0	0	0
T10M	São Paulo	8	8	0	0	16	13.15	8.8	MILD	MODERATE		0	0	0	0	0	0	0	0	0	0	0	0	0	1	0	0	0	0	0	0	0	0	0	0	2	4	0	0	4	2	0	0	1	1	0	0	1	0
T11M	São Paulo	82	3	0	0	85	14.66	11.2	MILD	MODERATE		1	0	0	0	0	0	0	0	0	0	0	0	3	1	0	0	1	0	0	0	0	0	0	0	18	0	0	0	9	0	0	0	16	1	0	0	16	1
T15M	São Paulo	6	24	3	0	33	110.13	84.6	MODERATE	MODERATE		0	1	0	0	1	2	0	0	0	0	0	0	0	0	0	0	0	0	0	0	0	0	0	0	2	4	0	0	1	5	0	0	1	9	1	0	1	1
T16M	São Paulo	9	52	5	0	66	160.94	152.9	SEVERE	SEVERE		1	0	0	0	0	2	0	0	0	0	0	0	2	10	0	0	0	2	0	0	0	1	0	0	5	11	0	0	0	10	3	0	0	8	1	0	0	6
T18M	São Paulo	0	12	1	0	13	38.7	32	MILD	MODERATE		0	0	0	0	0	0	0	0	0	0	0	0	0	3	1	0	0	0	0	0	0	1	0	0	0	1	0	0	0	7	0	0	0	0	0	0	0	0
T19M	São Paulo	5	29	4	0	38	94.56	109.5	MODERATE	SEVERE		0	0	0	0	0	0	0	0	0	0	0	0	1	7	1	0	0	1	0	0	0	0	0	0	2	12	1	0	2	5	0	0	0	2	1	0	0	1
T20M	São Paulo	7	30	2	0	39	106.17	70.7	MODERATE	MODERATE		2	0	0	0	1	0	0	0	0	0	0	0	1	2	0	0	0	0	0	0	1	5	0	0	1	7	0	0	1	4	0	0	0	5	1	0	0	7
T21M	São Paulo	61	46	3	0	110	108.95	112.1	MODERATE	MODERATE		1	0	0	0	1	0	0	0	0	0	0	0	10	4	0	0	0	0	0	0	3	5	0	0	11	14	3	0	21	10	0	0	6	6	0	0	3	3
T22M	São Paulo	13	18	3	0	34	82.56	79.3	MODERATE	MODERATE		2	0	0	0	2	0	0	0	0	0	0	0	1	3	0	0	0	0	0	0	0	4	0	0	6	2	0	0	1	5	1	0	0	2	2	0	0	2
T23M	São Paulo	10	17	3	0	30	66.07	78	MODERATE	MODERATE		0	1	0	0	0	2	0	0	0	0	0	0	2	1	0	0	0	0	0	0	1	2	0	0	1	3	0	0	2	1	0	0	2	1	1	0	1	4
T24M	São Paulo	3	13	0	0	16	22.38	13.3	MILD	MODERATE		1	0	0	0	0	0	0	0	0	0	0	0	0	1	0	0	0	1	0	0	0	0	0	0	2	4	0	0	0	4	0	0	0	2	0	0	0	0
T29M	São Paulo	3	1	0	0	4	0.73	1.3	MILD	MILD		1	0	0	0	0	0	0	0	0	0	0	0	0	0	0	0	0	0	0	0	0	0	0	0	1	0	0	0	0	1	0	0	1	0	0	0	0	0
T30M	São Paulo	4	32	1	0	37	78.08	52.4	MODERATE	MODERATE		0	0	0	0	0	0	0	0	0	0	0	0	0	1	0	0	0	3	0	0	0	1	0	0	3	6	0	0	0	6	0	0	0	6	1	0	0	9
T31M	São Paulo	8	8	1	0	17	18.99	28.8	MILD	MODERATE		0	0	0	0	1	0	0	0	0	1	0	0	0	0	0	0	0	0	0	0	1	0	0	0	1	1	0	0	1	1	0	0	1	1	0	0	3	4
T34M	São Paulo	1	9	0	0	10	17.14	9.1	MILD	MODERATE		0	0	0	0	0	0	0	0	0	0	0	0	0	0	0	0	0	0	0	0	0	0	0	0	0	2	0	0	1	5	0	0	0	1	0	0	0	1
T39M	São Paulo	12	43	1	1	57	89.22	104.2	MODERATE	SEVERE		2	0	0	0	2	0	0	0	0	0	0	0	2	11	0	0	1	0	0	0	0	2	0	0	1	7	1	0	2	11	0	0	0	0	0	1	1	10
T40M	São Paulo	89	40	0	0	129	61.69	48.9	MODERATE	MODERATE		2	0	0	0	0	2	0	0	1	0	0	0	14	2	0	0	5	2	0	0	0	1	0	0	0	0	0	0	20	5	0	0	32	11	0	0	9	5
T41M	São Paulo	15	19	2	0	36	60.02	60.5	MODERATE	MODERATE		1	0	0	0	2	0	0	0	0	0	0	0	1	1	1	0	1	1	0	0	2	2	0	0	1	4	0	0	3	3	0	0	0	0	0	0	4	8
T42M	São Paulo	17	68	0	0	85	92.99	69.7	MODERATE	MODERATE		0	1	0	0	2	0	0	0	0	1	0	0	1	7	0	0	2	7	0	0	0	4	0	0	2	14	0	0	4	18	0	0	3	7	0	0	1	8
T43M	São Paulo	14	52	4	1	71	206.85	173.4	SEVERE	SEVERE		0	1	0	0	1	0	0	0	1	8	0	0	5	9	0	0	0	1	0	0	1	0	0	0	2	9	1	0	2	13	2	0	2	6	1	0	0	3
T45M	São Paulo	1	0	1	0	2	10.27	20.1	MILD	MODERATE		0	0	0	0	0	0	0	0	0	0	0	0	0	0	0	0	0	0	1	0	0	0	0	0	0	0	0	0	0	0	0	0	0	0	0	0	0	0
T46M	São Paulo	30	50	0	0	80	41.91	53	MODERATE	MODERATE		0	0	0	0	0	0	0	0	0	1	0	0	3	11	0	0	0	0	0	0	3	1	0	0	6	16	0	0	9	10	0	0	6	3	0	0	1	7
T14M	Rio de Janeiro	4	1	0	0	5	1.27	1.4	MILD	MILD		0	0	0	0	0	0	0	0	0	0	0	0	0	1	0	0	0	0	0	0	0	0	0	0	2	0	0	0	2	0	0	0	0	0	0	0	0	0
T57	Espírito Santo	2	2	1	0	5		22.2	MILD	MODERATE		0	0	0	0	0	0	0	0	0	0	0	0	0	0	0	0	0	0	0	0	0	0	0	0	1	2	1	0	1	0	0	0	0	0	0	0	0	0
T58	Espírito Santo	5	3	0	0	8		3.5	MILD	MILD		0	0	0	0	0	0	0	0	0	0	0	0	2	3	0	0	0	0	0	0	0	0	0	0	3	0	0	0	0	0	0	0	0	0	0	0	0	0
T72	Espírito Santo	1	1	0	0	2		1.1	MILD	MILD		0	0	0	0	0	0	0	0	0	0	0	0	1	1	0	0	0	0	0	0	0	0	0	0	0	0	0	0	0	0	0	0	0	0	0	0	0	0
T73	Espírito Santo	0	14	0	0	14		14	MILD	MODERATE		0	0	0	0	0	0	0	0	0	0	0	0	0	3	0	0	0	0	0	0	0	0	0	0	0	4	0	0	0	5	0	0	0	0	0	0	0	0
T109	Espírito Santo	1	3	0	0	4		3.1	MILD	MILD	MILD	0	0	0	0	0	0	0	0	0	0	0	0	1	0	0	0	0	0	0	0	0	0	0	0	0	1	0	0	0	2	0	0	0	0	0	0	0	0
T110	Espírito Santo	4	1	0	0	5		1.4	MILD	MILD		1	0	0	0	1	0	0	0	0	0	0	0	0	0	0	0	0	0	0	0	0	0	0	0	2	1	0	0	0	0	0	0	0	0	0	0	0	0
T111	Espírito Santo	1	4	0	0	5		4.1	MILD	MILD		0	0	0	0	0	0	0	0	0	0	0	0	0	0	0	0	0	0	0	0	0	0	0	0	0	1	0	0	0	2	0	0	1	0	0	0	0	1
T112	Espírito Santo	3	0	0	0	3		0.3	MILD	MILD		0	0	0	0	0	0	0	0	0	0	0	0	0	0	0	0	0	0	0	0	0	0	0	0	0	0	0	0	2	0	0	0	1	0	0	0	0	0
T113	Espírito Santo	0	1	0	0	1		1	MILD	MILD		0	0	0	0	0	0	0	0	0	0	0	0	0	0	0	0	0	0	0	0	0	0	0	0	0	0	0	0	0	1	0	0	0	0	0	0	0	0
T114	Espírito Santo	3	1	0	0	4		1.3	MILD	MILD		0	0	0	0	0	0	0	0	0	0	0	0	0	0	0	0	0	0	0	0	0	0	0	0	1	1	0	0	1	0	0	0	0	0	0	0	1	0
T115	Espírito Santo	10	2	1	0	13		23	MILD	MODERATE		0	0	0	0	0	0	0	0	0	0	0	0	2	2	1	0	0	0	0	0	0	0	0	0	0	0	0	0	3	0	0	0	4	0	0	0	1	0
T116	Espírito Santo	5	6	0	0	11		6.5	MILD	MODERATE		0	0	0	0	0	0	0	0	0	0	0	0	0	1	0	0	0	1	0	0	0	0	0	0	0	2	0	0	4	1	0	0	1	0	0	0	0	1
T117	Espírito Santo	2	2	0	0	4		2.2	MILD	MILD		0	0	0	0	0	0	0	0	0	0	0	0	0	0	0	0	0	0	0	0	0	0	0	0	1	1	0	0	0	1	0	0	1	0	0	0	0	0
V1	Espírito Santo	16	10	2	1	29		91.6	MODERATE	SEVERE		1	0	0	0	1	0	0	0	0	0	0	0	1	2	1	0	1	0	0	0	2	0	0	0	6	2	1	0	2	2	0	1	1	2	0	0	1	2
V2	Espírito Santo	6	4	0	0	10		4.6	MILD	MODERATE		0	0	0	0	0	0	0	0	0	0	0	0	0	0	0	0	0	0	0	0	0	0	0	0	0	0	0	0	0	0	0	0	1	2	0	0	5	2
V7	Espírito Santo	38	24	4	0	66		107.8	MODERATE	SEVERE		0	0	0	0	0	0	0	0	0	0	0	0	8	9	0	0	0	0	0	0	0	1	0	0	8	6	1	0	6	5	2	0	12	2	0	0	3	1
V10	Espírito Santo	18	41	1	0	60		62.8	MODERATE	MODERATE		0	1	0	0	0	0	0	0	0	0	0	0	0	0	0	0	0	0	0	0	3	2	0	0	5	13	0	0	5	12	0	0	1	7	1	0	4	6
V13	Espírito Santo	2	10	1	1	14		70.2	MODERATE	SEVERE		0	0	0	0	0	0	0	0	0	0	0	0	0	0	0	0	0	0	0	0	0	0	0	0	0	2	1	0	1	3	0	0	1	3	0	0	0	2
V14	Espírito Santo	0	33	9	0	42		213	SEVERE	SEVERE		0	0	0	0	0	0	0	0	0	0	0	0	0	2	0	0	0	0	0	0	0	1	1	0	0	2	1	0	0	2	0	0	0	10	4	0	0	16
V18	Espírito Santo	10	36	7	0	53		177	SEVERE	SEVERE		0	1	0	0	1	1	0	0	0	0	0	0	5	0	0	0	0	0	0	0	1	1	0	0	0	13	2	0	2	8	2	0	0	8	1	0	1	4
V19	Espírito Santo	42	25	4	0	71		109.2	MODERATE	SEVERE		0	0	0	0	1	0	0	0	0	0	0	0	2	1	0	0	0	0	0	0	2	1	0	0	10	9	1	0	9	5	2	0	9	6	0	0	9	3
V21	Espírito Santo	5	10	2	0	17		50.5	MODERATE	MODERATE		0	0	0	0	0	0	0	0	0	0	0	0	0	0	0	0	0	0	0	0	0	0	0	0	2	0	0	0	2	0	0	0	1	9	0	0	0	1
V22	Espírito Santo	43	9	0	0	52		13.3	MILD	MODERATE		1	0	0	0	1	0	0	0	0	0	0	0	5	0	0	0	0	0	0	0	1	1	0	0	5	1	0	0	13	2	0	0	8	2	0	0	9	3
V23	Espírito Santo	33	7	0	0	40		10.3	MILD	MODERATE		1	0	0	0	1	0	0	0	0	0	0	0	3	1	0	0	0	0	0	0	0	0	0	0	12	1	0	0	9	2	0	0	4	2	0	0	3	1
V27	Espírito Santo	84	20	3	0	107		88.4	MODERATE	MODERATE		3	0	0	0	1	0	0	0	1	0	0	0	24	2	1	0	1	2	0	0	13	3	0	0	17	6	0	0	19	4	0	0	2	1	1	0	2	2
V28	Espírito Santo	15	1	0	0	16		2.5	MILD	MODERATE		1	0	0	0	1	0	0	0	0	0	0	0	3	0	0	0	0	0	0	0	1	0	0	0	7	0	0	0	1	1	0	0	1	0	0	0	0	0
V29	Espírito Santo	11	35	5	0	51		136.1	SEVERE	SEVERE		1	0	0	0	0	0	0	0	0	0	0	0	0	1	0	0	0	2	0	0	0	0	0	0	4	3	0	0	6	3	0	0	0	15	2	0	0	9
V30	Espírito Santo	51	8	0	0	59		13.1	MILD	MODERATE		0	0	0	0	0	0	0	0	0	0	0	0	9	0	0	0	0	0	0	0	0	0	0	0	13	2	0	0	14	6	0	0	6	0	0	0	9	0
V31	Espírito Santo	7	15	2	0	24		55.7	MODERATE	MODERATE		0	0	0	0	0	0	0	0	1	0	0	0	3	4	0	0	0	0	0	0	0	2	2	0	1	3	0	0	1	5	0	0	1	1	0	0	0	0
V34	Espírito Santo	17	49	13	0	79		310.7	SEVERE	SEVERE		0	0	0	0	0	0	0	0	0	0	0	0	4	2	0	0	0	1	1	0	1	5	0	0	1	13	0	0	2	11	3	0	9	7	4	0	0	10
V38	Espírito Santo	15	9	0	0	24		10.5	MILD	MODERATE		0	0	0	0	0	0	0	0	0	1	0	0	1	0	0	0	1	0	0	0	4	0	0	0	1	2	0	0	2	3	0	0	4	1	0	0	2	2
V39	Espírito Santo	12	10	1	0	23		31.2	MILD	MODERATE		0	0	0	0	2	0	0	0	0	0	0	0	0	3	0	0	0	0	0	0	1	0	0	0	3	0	0	0	0	3	1	0	3	1	0	0	3	3
1º	Espírito Santo	19	2	2	0	23		43.9	MODERATE	MODERATE		1	0	0	0	0	0	0	0	0	0	0	0	0	0	0	0	0	0	0	0	0	0	0	0	4	0	0	0	1	0	0	0	7	2	1	0	5	0
NQ 003/11	Espírito Santo	2	6	0	0	8		6.2	MILD	MODERATE		0	0	0	0	0	0	0	0	0	0	0	0	0	2	0	0	0	0	0	0	0	0	0	0	2	0	0	0	0	4	0	0	0	0	0	0	0	0
RN 006/10	Espírito Santo	27	49	11	4	91		431.7	SEVERE	SEVERE		0	2	0	0	2	2	0	0	0	1	0	0	0	3	0	0	0	1	0	0	5	2	1	0	2	8	2	0	8	16	1	1	5	10	2	0	5	4
RN 010/10	Espírito Santo	5	20	4	1	30		140.5	SEVERE	SEVERE		1	1	0	0	2	1	0	0	0	0	0	0	0	2	0	0	0	0	0	0	0	0	1	0	1	3	1	0	0	4	2	0	0	3	0	1	1	6
RN 011/10	Espírito Santo	29	11	1	0	41		33.9	MILD	MODERATE		2	0	0	0	2	0	0	0	0	0	0	0	3	4	0	0	0	0	0	0	0	0	0	0	7	1	0	0	8	3	0	0	5	3	0	0	2	0
RN 035/11	Espírito Santo	17	4	0	0	21		5.7	MILD	MODERATE		0	0	0	0	0	0	0	0	0	0	0	0	0	0	0	0	0	0	0	0	0	0	0	0	3	0	0	0	4	2	0	0	7	0	0	0	3	2
RN 036/11	Espírito Santo	72	36	0	0	108		43.2	MODERATE	MODERATE		2	0	0	0	2	0	0	0	0	0	0	0	5	1	0	0	0	0	0	0	0	0	0	0	17	6	0	0	26	0	0	0	9	10	0	0	6	19
RN 037/11	Espírito Santo	26	0	0	0	26		2.6	MILD	MODERATE		2	0	0	0	2	0	0	0	0	0	0	0	1	0	0	0	0	0	0	0	0	0	0	0	5	0	0	0	9	0	0	0	4	0	0	0	2	0
RN 038/11	Espírito Santo	26	5	0	0	31		7.6	MILD	MODERATE		1	0	0	0	0	0	0	0	0	0	0	0	4	0	0	0	0	0	0	0	1	0	0	0	5	1	0	0	6	1	0	0	4	2	0	0	5	1
RN 042/11	Espírito Santo	25	44	2	1	72		126.5	SEVERE	SEVERE		1	0	0	0	1	0	0	0	0	0	0	0	3	3	0	0	0	0	0	0	8	0	0	0	0	8	2	1	5	13	0	0	3	11	0	0	4	9
RN 044/11	Espírito Santo	42	50	5	0	97		154.2	SEVERE	SEVERE		0	1	0	0	2	1	0	0	0	0	0	0	4	0	1	0	0	0	0	0	3	5	0	0	8	12	0	0	11	14	3	0	8	10	0	0	6	5
RN 047/11	Espírito Santo	19	20	5	0	44		121.9	SEVERE	SEVERE		0	0	0	0	1	0	0	0	0	0	0	0	1	0	0	0	0	0	0	0	3	4	0	0	5	6	0	0	0	5	0	0	3	0	4	0	6	5
RN 049/11	Espírito Santo	32	24	0	0	56		27.2	MILD	MODERATE		0	0	0	0	0	0	0	0	0	1	0	0	3	0	0	0	0	0	0	0	0	0	0	0	12	9	0	0	5	3	0	0	9	3	0	0	3	8
RN 057/11	Espírito Santo	0	1	0	0	1		1	MILD	MILD		0	0	0	0	0	0	0	0	0	0	0	0	0	1	0	0	0	0	0	0	0	0	0	0	0	0	0	0	0	0	0	0	0	0	0	0	0	0
RN 061/11	Espírito Santo	0	8	1	0	9		28	MILD	MODERATE		0	0	0	0	0	0	0	0	0	0	0	0	0	3	0	0	0	0	0	0	0	1	0	0	0	0	1	0	0	1	0	0	0	2	0	0	0	1
RN 067/11	Espírito Santo	5	33	8	0	46		193.5	SEVERE	SEVERE	SEVERE	1	0	0	0	1	0	0	0	0	0	0	0	0	2	0	0	0	0	0	0	0	0	0	0	1	11	0	0	2	6	0	0	0	6	3	0	0	8
RN 068/11	Espírito Santo	76	28	1	0	105		55.6	MODERATE	MODERATE	MODERATE	1	0	0	0	2	0	0	0	0	0	0	0	2	1	0	0	0	0	0	0	5	2	0	0	27	6	0	0	20	8	0	0	8	6	0	0	11	5
RN 069/11	Espírito Santo	5	2	0	0	7		2.5	MILD	MILD	MILD	0	0	0	0	0	0	0	0	0	0	0	0	1	0	0	0	0	0	0	0	0	1	0	0	1	0	0	0	1	0	0	0	2	0	0	0	0	1
RN 071/11	Espírito Santo	11	15	4	0	30		96.1	MODERATE	SEVERE	MODERATE	2	0	0	0	3	0	0	0	0	0	0	0	1	1	0	0	0	0	0	0	0	0	0	0	2	5	1	0	0	4	3	0	2	2	0	0	1	3
RN 076/11	Espírito Santo	29	7	0	0	36		9.9	MILD	MODERATE	MILD	0	0	0	0	0	0	0	0	0	0	0	0	1	1	0	0	0	0	0	0	1	0	0	0	11	1	0	0	2	4	0	0	11	1	0	0	3	0
RN 077/11	Espírito Santo	22	20	0	0	42		22.2	MILD	MODERATE	MODERATE	0	0	0	0	0	0	0	0	0	0	0	0	1	1	0	0	0	0	0	0	0	0	0	0	3	1	0	0	1	2	0	0	9	8	0	0	8	8
RN 078/11	Espírito Santo	26	55	0	0	81		57.6	MODERATE	MODERATE	MILD	2	0	0	0	0	1	0	0	0	2	0	0	8	7	0	0	0	0	0	0	0	0	0	0	10	15	0	0	4	20	0	0	0	7	0	0	2	3
RN 089/11	Espírito Santo	23	35	1	0	59		57.3	MODERATE	MODERATE	MODERATE	0	0	0	0	0	0	0	0	0	1	0	0	5	7	0	0	1	0	0	0	1	1	0	0	4	6	0	0	0	7	0	0	4	10	0	0	8	3
RN 097/11	Espírito Santo	6	13	1	0	20		33.6	MILD	MODERATE		0	0	0	0	0	0	0	0	0	0	0	0	0	2	0	0	0	0	0	0	0	0	0	0	0	1	1	0	1	5	0	0	2	1	0	0	3	4
RN 106/11	Espírito Santo	16	15	0	0	31		16.6	MILD	MODERATE	MODERATE	0	0	0	0	0	0	0	0	0	0	0	0	0	0	0	0	0	0	0	0	0	0	0	0	3	6	0	0	2	4	0	0	6	2	0	0	5	3
RN 109/11	Espírito Santo	0	6	0	0	6		6	MILD	MODERATE	MILD	0	0	0	0	0	0	0	0	0	0	0	0	0	1	0	0	0	0	0	0	0	1	0	0	0	1	0	0	0	0	0	0	0	1	0	0	0	2
RN 110/11	Espírito Santo	16	23	1	0	40		44.6	MODERATE	MODERATE		0	3	0	0	0	2	0	0	0	0	0	0	2	1	0	0	0	0	0	0	1	1	0	0	4	3	0	0	6	8	1	0	2	1	0	0	1	4
RN 112/11	Espírito Santo	16	10	0	0	26		11.6	MILD	MODERATE	MILD	0	0	0	0	0	0	0	0	0	0	0	0	0	0	0	0	0	0	0	0	0	0	0	0	5	2	0	0	5	0	0	0	4	3	0	0	2	4
RN 113/11	Espírito Santo	15	16	3	0	34		77.5	MODERATE	MODERATE	SEVERE	1	0	0	0	1	0	0	0	0	0	0	0	0	1	0	0	0	0	0	0	0	0	0	0	3	5	2	0	5	6	1	0	0	2	0	0	5	2
RN 114/11	Espírito Santo	9	15	6	0	30		135.9	SEVERE	SEVERE	MODERATE	0	0	0	0	0	0	0	0	0	0	0	0	0	0	0	0	0	1	0	0	0	2	0	0	3	4	2	0	4	3	1	0	1	2	2	0	1	3
RN 115/11	Espírito Santo	23	7	0	0	30		9.3	MILD	MODERATE	MILD	1	0	0	0	0	0	0	0	0	0	0	0	6	1	0	0	0	0	0	0	0	0	0	0	7	2	0	0	6	3	0	0	3	0	0	0	0	1
RN 116/11	Espírito Santo	22	13	1	0	36		35.2	MILD	MODERATE	MODERATE	1	0	0	0	0	2	0	0	0	0	0	0	2	1	0	0	0	0	0	0	4	2	0	0	4	2	0	0	3	3	0	0	5	2	0	0	3	1
RN 120/11	Espírito Santo	43	6	0	0	49		10.3	MILD	MODERATE	MILD	0	0	0	0	0	0	0	0	0	0	0	0	7	0	0	0	0	0	0	0	0	0	0	0	11	3	0	0	10	0	0	0	3	1	0	0	12	2
RN 121/11	Espírito Santo	18	11	2	0	31		52.8	MODERATE	MODERATE	MODERATE	0	0	0	0	0	0	0	0	0	0	0	0	3	0	0	0	0	0	0	0	0	0	0	0	4	3	0	0	3	3	1	0	7	3	1	0	1	2
RN 123/11	Espírito Santo	15	52	1	0	68		73.5	MODERATE	MODERATE	MILD	1	0	0	0	0	0	0	0	0	0	0	0	2	5	0	0	1	0	0	0	0	2	0	0	4	14	1	0	6	12	0	0	0	9	0	0	0	10
RN 126/12	Espírito Santo	13	11	2	1	27		92.3	MODERATE	SEVERE	MODERATE	0	0	0	0	0	0	0	0	0	0	0	0	1	2	1	0	0	0	0	0	2	0	0	0	6	2	1	0	2	2	0	1	1	2	0	0	1	2
RN 135/11	Espírito Santo	24	4	0	0	28		6.4	MILD	MODERATE	MILD	0	0	0	0	0	0	0	0	0	0	0	0	7	0	0	0	0	0	0	0	1	1	0	0	5	0	0	0	10	1	0	0	0	1	0	0	1	1
RN 137/11	Espírito Santo	14	20	6	0	40		141.4	SEVERE	SEVERE	SEVERE	1	2	0	0	0	0	0	0	0	0	0	0	3	4	0	0	0	0	0	0	0	0	0	0	2	5	2	0	5	2	2	0	1	3	1	0	1	3
RN 141/11	Espírito Santo	5	34	8	0	47		194.5	SEVERE	SEVERE	SEVERE	0	0	0	0	0	0	0	0	0	0	0	0	0	0	0	0	0	0	0	0	0	0	0	0	3	5	1	0	2	7	0	0	0	9	4	0	0	13
RN 142/11	Espírito Santo	14	0	0	0	14		1.4	MILD	MODERATE	MILD	0	0	0	0	0	0	0	0	0	0	0	0	0	0	0	0	0	0	0	0	1	0	0	0	4	0	0	0	3	0	0	0	3	0	0	0	3	0
RN143-11	Espírito Santo	5	4	0	0	9		4.5	MILD	MILD	MILD	0	0	0	0	0	0	0	0	0	0	0	0	0	0	0	0	0	0	0	0	0	0	0	0	0	0	0	0	0	0	0	0	1	2	0	0	4	2
RN149-11	Espírito Santo	41	24	4	0	69		108.1	MODERATE	SEVERE	MILD	0	0	0	0	0	0	0	0	0	0	0	0	11	9	0	0	0	0	0	0	0	1	0	0	8	6	1	0	6	5	2	0	12	2	0	0	3	1
RN164-11	Espírito Santo	18	41	1	0	60		62.8	MODERATE	MODERATE	MILD	0	1	0	0	0	0	0	0	0	0	0	0	0	0	0	0	0	0	0	0	3	2	0	0	5	13	0	0	5	12	0	0	1	7	1	0	4	6
RN167-11	Espírito Santo	2	10	3	1	16		110.2	MODERATE	SEVERE	MILD	0	0	0	0	0	0	0	0	0	0	0	0	0	0	0	0	0	0	0	0	0	0	0	0	0	2	3	0	1	3	0	0	1	3	0	0	0	2
RN168-11	Espírito Santo	0	33	9	0	42		213	SEVERE	SEVERE	SEVERE	0	0	0	0	0	0	0	0	0	0	0	0	0	2	0	0	0	0	0	0	0	1	1	0	0	2	1	0	0	2	0	0	0	10	4	0	0	16
RN172-11	Espírito Santo	0	1	0	0	1		1	MILD	MILD	MILD	0	0	0	0	0	0	0	0	0	0	0	0	0	0	0	0	0	0	0	0	0	0	0	0	0	0	0	0	0	1	0	0	0	0	0	0	0	0
RN174-11	Espírito Santo	10	36	7	0	53		177	SEVERE	SEVERE	SEVERE	1	1	0	0	0	1	0	0	0	0	0	0	5	0	0	0	0	0	0	0	1	1	0	0	0	13	2	0	2	8	2	0	0	8	1	0	1	4
CB41-VT74_1 e 2	Espírito Santo	7	17	14	1	39		337.7	SEVERE	SEVERE	SEVERE	1	0	0	0	1	0	0	0	0	0	1	0	0	0	1	0	0	0	0	0	1	2	0	0	1	4	0	0	3	6	3	0	0	1	3	0	0	3
VT85-10_1 e 2	Espírito Santo	3	38	6	0	47		158.3	SEVERE	SEVERE	MODERATE	1	0	0	0	2	0	0	0	0	0	0	0	0	6	1	0	0	0	0	0	0	0	0	0	0	6	1	0	0	7	1	0	0	6	1	0	0	12
RN 205/11	Espírito Santo	14	5	0	0	19		6.4	MILD	MODERATE		0	0	0	0	1	0	0	0	0	0	0	0	2	0	0	0	0	0	0	0	0	0	0	0	6	0	0	0	5	0	0	0	0	2	0	0	0	3
RN 213/11	Espírito Santo	48	33	2	0	83		77.8	MODERATE	MODERATE		1	0	0	0	2	0	0	0	0	1	0	0	7	2	0	0	0	0	0	0	0	3	0	0	8	9	0	0	5	6	1	0	10	6	1	0	12	6
RN 215/11	Espírito Santo	18	4	0	0	22		5.8	MILD	MODERATE		0	0	0	0	0	0	0	0	0	0	0	0	2	0	0	0	0	0	0	0	0	1	0	0	3	0	0	0	3	0	0	0	6	2	0	0	4	1
RN 231/12	Espírito Santo	9	3	0	0	12		3.9	MILD	MODERATE		1	0	0	0	1	0	0	0	0	0	0	0	1	1	0	0	0	0	0	0	0	0	0	0	3	1	0	0	1	1	0	0	0	0	0	0	2	0
RN 232/12	Espírito Santo	8	3	0	0	11		3.8	MILD	MODERATE		0	0	0	0	0	0	0	0	0	0	0	0	0	0	0	0	0	0	0	0	0	0	0	0	0	0	0	0	0	0	0	0	5	1	0	0	3	2
RN 233/12	Espírito Santo	27	27	1	0	55		49.7	MODERATE	MODERATE		0	0	0	0	0	0	0	0	0	0	0	0	3	1	0	0	1	0	0	0	2	2	0	0	5	2	0	0	3	4	0	0	6	10	0	0	7	8
RN 236/12	Espírito Santo	26	29	0	0	55		31.6	MILD	MODERATE		0	0	0	0	0	0	0	0	0	0	0	0	2	1	0	0	0	0	0	0	1	3	0	0	8	9	0	0	10	7	0	0	3	5	0	0	2	4
RN 237/12	Espírito Santo	12	18	0	0	30		19.2	MILD	MODERATE		0	0	0	0	0	0	0	0	0	0	0	0	1	1	0	0	0	0	0	0	0	0	0	0	7	10	0	0	0	0	0	0	2	5	0	0	2	2
RN 241/12	Espírito Santo	42	2	0	0	44		6.2	MILD	MODERATE		1	0	0	0	1	0	0	0	0	0	0	0	4	0	0	0	0	0	0	0	0	0	0	0	7	2	0	0	17	0	0	0	5	0	0	0	6	0
RN 242/12	Espírito Santo	7	0	0	0	7		0.7	MILD	MODERATE		1	0	0	0	1	0	0	0	1	0	0	0	0	0	0	0	0	0	0	0	0	0	0	0	2	0	0	0	0	0	0	0	2	0	0	0	0	0
RN 245/12	Espírito Santo	10	24	5	0	39		125	SEVERE	SEVERE		1	0	0	0	1	0	0	0	0	0	0	0	1	6	0	0	0	0	0	0	0	0	0	0	3	15	3	0	3	1	0	0	0	2	2	0	1	0
RN 247/12	Espírito Santo	16	40	2	0	58		81.6	MODERATE	MODERATE		0	0	0	0	0	0	0	0	0	0	0	0	4	4	0	0	0	0	0	0	0	0	0	0	0	11	0	0	6	7	0	0	3	7	1	0	3	11
RN 248/12	Espírito Santo	34	2	0	0	36		5.4	MILD	MODERATE		0	0	0	0	0	0	0	0	1	0	0	0	0	0	0	0	0	0	0	0	0	0	0	0	1	0	0	0	6	0	0	0	10	2	0	0	16	0
RN 249/12	Espírito Santo	3	7	0	0	10		7.3	MILD	MODERATE		1	0	0	0	1	0	0	0	0	0	0	0	0	1	0	0	0	3	0	0	0	0	0	0	0	3	0	0	0	0	0	0	0	0	0	0	1	0
RN 250/12	Espírito Santo	46	18	0	0	64		22.6	MILD	MODERATE		1	0	0	0	0	0	0	0	0	0	0	0	0	1	0	0	0	0	0	0	0	1	0	0	7	2	0	0	5	2	0	0	16	5	0	0	17	7
RN 251/12	Espírito Santo	4	9	2	0	15		49.4	MODERATE	MODERATE		1	0	0	0	0	0	0	0	0	0	0	0	0	0	0	0	0	0	0	0	0	0	0	0	1	0	0	0	0	1	0	0	0	7	0	0	2	1
RN 253/12	Espírito Santo	23	28	7	0	58		170.3	SEVERE	SEVERE		0	0	0	0	0	0	0	0	0	0	0	0	2	3	1	0	0	0	0	0	0	0	1	0	4	10	1	0	4	5	1	0	11	7	0	0	2	3
RN 254/12	Espírito Santo	24	70	3	1	98		172.4	SEVERE	SEVERE		0	1	0	0	0	1	0	0	0	0	0	0	3	7	0	0	0	0	1	0	0	3	0	0	11	23	0	0	9	20	0	0	1	10	1	0	0	5
RN 256/12	Espírito Santo	33	4	0	0	37		7.3	MILD	MODERATE		0	0	0	0	0	0	0	0	0	0	0	0	0	0	0	0	0	0	0	0	2	0	0	0	2	0	0	0	5	2	0	0	13	0	0	0	11	2
RN 264/12	Espírito Santo	27	44	4	0	75		126.7	SEVERE	SEVERE		0	0	0	0	0	0	0	0	0	0	0	0	2	0	0	0	0	0	0	0	0	0	0	0	12	20	0	0	9	12	2	0	1	1	1	0	3	11
RN 265/12	Espírito Santo	52	49	1	0	102		74.2	MODERATE	MODERATE		0	0	0	0	0	0	0	0	0	0	0	0	4	3	0	0	0	0	0	0	3	0	0	0	12	8	0	0	6	7	0	0	12	14	0	0	15	17
RN 266/12	Espírito Santo	21	10	4	0	35		92.1	MODERATE	SEVERE		1	0	0	0	1	0	0	0	0	0	0	0	1	1	1	0	0	0	0	0	2	0	0	0	6	1	0	0	7	4	0	0	2	1	2	0	0	3
RN 267/12	Espírito Santo	11	13	1	0	25		34.1	MILD	MODERATE		0	0	0	0	0	0	0	0	0	0	0	0	0	0	0	0	0	0	0	0	0	0	0	0	5	4	1	0	6	8	0	0	0	0	0	0	0	1
RN 268/12	Espírito Santo	43	11	0	0	54		15.3	MILD	MODERATE		0	0	0	0	0	0	0	0	0	0	0	0	7	2	0	0	0	0	0	0	1	0	0	0	11	0	0	0	13	3	0	0	6	2	0	0	5	4
RN 269/12	Espírito Santo	2	1	0	0	3		1.2	MILD	MILD		0	0	0	0	0	0	0	0	0	0	0	0	0	0	0	0	2	0	0	0	0	0	0	0	0	0	0	0	0	1	0	0	0	0	0	0	0	0
RN 271/12	Espírito Santo	11	23	6	0	40		144.1	SEVERE	SEVERE		1	0	0	0	1	0	0	0	1	0	0	0	0	2	0	0	0	0	0	0	0	2	0	0	2	3	0	0	5	4	0	0	1	5	4	0	0	7
RN 273/12	Espírito Santo	9	7	0	0	16		7.9	MILD	MODERATE		0	0	0	0	0	0	0	0	0	0	0	0	0	1	0	0	0	0	0	0	0	0	0	0	2	1	0	0	1	1	0	0	3	1	0	0	3	3
RN 274/12	Espírito Santo	22	4	1	0	27		26.2	MILD	MODERATE		1	0	0	0	0	0	0	0	0	0	0	0	1	0	0	0	0	0	0	0	0	0	0	0	6	1	0	0	9	1	1	0	2	1	0	0	2	1
RN 275/12	Espírito Santo	16	5	1	1	23		66.6	MODERATE	SEVERE		0	0	0	0	0	0	0	0	0	0	0	0	6	0	0	0	0	0	0	0	0	3	0	0	4	0	0	0	4	0	0	0	2	1	1	0	0	1
RN 276/12	Espírito Santo	1	4	0	0	5		4.1	MILD	MILD		0	0	0	0	0	0	0	0	0	0	0	0	0	1	0	0	0	0	0	0	0	0	0	0	0	2	0	0	1	1	0	0	0	0	0	0	0	0
RN 278/12	Espírito Santo	9	45	6	0	60		165.9	SEVERE	SEVERE		0	0	0	0	0	0	0	0	0	0	0	0	2	1	0	0	0	0	0	0	0	7	0	0	3	7	0	0	2	13	0	0	2	9	3	0	0	8
RN 280/12	Espírito Santo	15	18	5	4	42		279.5	SEVERE	SEVERE		1	0	0	0	3	0	0	0	0	0	0	0	0	6	0	0	1	2	0	2	0	0	2	0	3	4	0	0	1	2	0	0	3	0	3	2	3	4
RN 282/12	Espírito Santo	43	45	9	0	97		229.3	SEVERE	SEVERE		2	1	0	0	1	0	0	0	0	0	0	0	3	6	0	0	1	1	0	0	1	3	0	0	15	17	1	0	16	12	1	0	3	4	4	0	1	1
RN 288/12	Espírito Santo	31	57	0	0	88		60.1	MODERATE	MODERATE		0	0	0	0	0	0	0	0	0	0	0	0	5	9	0	0	0	1	0	0	0	3	0	0	4	12	0	0	6	8	0	0	11	13	0	0	5	7
RN 289/12	Espírito Santo	29	32	2	0	63		74.9	MODERATE	MODERATE		0	0	0	0	0	0	0	0	0	0	0	0	2	4	0	0	2	0	0	0	1	0	0	0	6	11	1	0	9	7	1	0	5	5	0	0	4	5
RN 300/12	Espírito Santo	28	8	0	0	36		10.8	MILD	MODERATE		0	0	0	0	0	0	0	0	0	0	0	0	0	0	0	0	0	0	0	0	0	0	0	0	8	1	0	0	17	4	0	0	2	1	0	0	1	2
RN 302/12	Espírito Santo	5	4	0	0	9		4.5	MILD	MILD		0	0	0	0	1	0	0	0	0	0	0	0	1	1	0	0	0	0	0	0	1	1	0	0	0	0	0	0	1	2	0	0	0	0	0	0	1	0
RN 306/12	Espírito Santo	17	48	15	0	80		349.7	SEVERE	SEVERE		0	1	0	0	1	0	0	0	0	0	0	0	4	11	1	0	0	0	0	0	0	1	1	0	6	10	5	0	2	13	4	0	3	5	4	0	1	7
RN 307/12	Espírito Santo	14	7	0	0	21		8.4	MILD	MODERATE		0	0	0	0	0	0	0	0	0	0	0	0	0	0	0	0	0	0	0	0	1	0	0	0	2	2	0	0	4	2	0	0	3	1	0	0	3	2
RN 346/12	Espírito Santo	7	7	0	0	14		7.7	MILD	MODERATE		0	0	0	0	0	0	0	0	0	0	0	0	0	0	0	0	0	0	0	0	0	0	0	0	0	0	0	0	1	2	0	0	2	3	0	0	4	2
RN 347/12	Espírito Santo	22	3	0	0	25		5.2	MILD	MODERATE		0	0	0	0	0	0	0	0	0	0	0	0	8	0	0	0	0	0	0	0	0	0	0	0	4	1	0	0	6	2	0	0	1	0	0	0	3	0
RN 348/12	Espírito Santo	5	10	0	0	15		10.5	MILD	MODERATE		0	0	0	0	0	0	0	0	0	0	0	0	0	2	0	0	0	0	0	0	0	0	0	0	0	1	0	0	2	2	0	0	0	1	0	0	3	4
RN 361/12	Espírito Santo	50	9	0	0	59		14	MILD	MODERATE		0	0	0	0	0	0	0	0	0	0	0	0	7	0	0	0	0	0	0	0	0	0	0	0	17	1	0	0	14	2	0	0	4	1	0	0	8	5
RN 364/12	Espírito Santo	19	24	1	0	44		45.9	MODERATE	MODERATE		1	1	0	0	1	0	0	0	0	0	0	0	0	0	0	0	0	0	0	0	0	0	0	0	2	4	0	0	4	6	0	0	5	8	0	0	6	5
RN 373/12	Espírito Santo	37	18	3	0	58		81.7	MODERATE	MODERATE		0	0	0	0	2	0	0	0	0	0	0	0	5	3	1	0	0	0	0	0	0	0	0	0	9	5	0	0	6	4	2	0	9	2	0	0	6	4
ES 024	Espírito Santo	1	5	0	0	6		5.1	MILD	MILD	MILD	0	0	0	0	1	0	0	0	0	0	0	0	0	1	0	0	0	0	0	0	0	0	0	0	0	1	0	0	0	1	0	0	0	1	0	0	0	0
ES 025	Espírito Santo	3	0	0	0	3		0.3	MILD	MILD	MILD	0	0	0	0	0	0	0	0	0	0	0	0	1	0	0	0	0	0	0	0	0	0	0	0	0	0	0	0	0	0	0	0	1	0	0	0	0	0
ES 027	Espírito Santo	5	14	0	0	19		14.5	MILD	MODERATE	MILD	0	0	0	0	0	0	0	0	0	0	0	0	1	0	0	0	0	0	0	0	0	0	0	0	2	8	0	0	2	5	0	0	0	0	0	0	0	1
ES 028	Espírito Santo	3	14	0	0	17		14.3	MILD	MODERATE	MILD	1	0	0	0	1	0	0	0	0	0	0	0	0	3	0	0	0	0	0	0	0	0	0	0	0	1	0	0	1	10	0	0	0	0	0	0	0	0
ES 029	Espírito Santo	0	3	1	0	4		23	MILD	MODERATE	MILD	0	0	0	0	0	0	0	0	0	0	0	0	0	2	0	0	0	0	0	0	0	0	0	0	0	0	1	0	0	1	0	0	0	0	0	0	0	0
ES 030	Espírito Santo	3	8	0	0	11		8.3	MILD	MODERATE	MILD	0	0	0	0	0	0	0	0	0	0	0	0	2	2	0	0	0	0	0	0	0	0	0	0	0	4	0	0	1	1	0	0	0	0	0	0	0	1
ES 033	Espírito Santo	1	3	0	1	5		43.1	MODERATE	SEVERE	SEVERE	0	0	0	0	0	0	0	0	0	0	0	0	0	0	0	0	0	0	0	0	0	0	0	0	1	2	0	0	0	1	0	1	0	0	0	0	0	0
AB 017/12	Bahia	0	2	0	0	2		2	MILD	MILD		0	1	0	0	0	1	0	0	0	0	0	0	0	0	0	0	0	0	0	0	0	0	0	0	0	0	0	0	0	0	0	0	0	0	0	0	0	0
AB 020/12	Bahia	32	9	0	0	41		12.2	MILD	MODERATE		2	0	0	0	1	0	0	0	1	1	0	0	9	3	0	0	0	0	0	0	0	0	0	0	0	4	0	0	1	1	0	0	14	0	0	0	4	0
AB 023/12	Bahia	0	1	0	0	1		1	MILD	MILD		0	0	0	0	0	1	0	0	0	0	0	0	0	0	0	0	0	0	0	0	0	0	0	0	0	0	0	0	0	0	0	0	0	0	0	0	0	0
AB NECRO/12	Bahia	5	4	0	0	9		4.5	MILD	MILD		0	0	0	0	0	0	0	0	0	0	0	0	0	0	0	0	0	0	0	0	0	0	0	0	0	0	0	0	0	0	0	0	3	0	0	0	2	4
T17	Ceará	61	0	0	0	61		6.1	MILD	MODERATE		0	0	0	0	0	0	0	0	0	0	0	0	16	0	0	0	0	0	0	0	0	0	0	0	10	0	0	0	18	0	0	0	17	0	0	0	0	0
T42	Ceará	11	2	0	0	13		3.1	MILD	MODERATE		0	0	0	0	1	2	0	0	0	0	0	0	4	0	0	0	0	0	0	0	0	0	0	0	0	0	0	0	3	0	0	0	2	0	0	0	1	0
T46	Ceará	3	3	0	0	6		3.3	MILD	MILD		0	0	0	0	0	0	0	0	0	0	0	0	0	0	0	0	0	0	0	0	0	0	0	0	0	2	0	0	3	1	0	0	0	0	0	0	0	0
T48	Ceará	29	18	6	0	53		140.9	SEVERE	SEVERE		3	1	0	0	2	1	0	0	0	0	0	0	7	2	0	0	0	0	0	0	0	1	0	0	9	5	2	0	7	6	4	0	0	0	0	0	1	2
[truncated: 6 more columns]
